# Supplementary material for: An enzyme activation network reveals extensive regulatory crosstalk between metabolic pathways
Source: Mol Syst Biol. 2025 May 22;21(7):870–88. doi: 10.1038/s44320-025-00111-7 (PMC12222706; doi:10.1038/s44320-025-00111-7)
Supplement: Supplementary file 2 — Dataset EV1 [file 44320_2025_111_MOESM2_ESM.xlsx]

## Sheet: activation network
the enzyme-metabolite activatory interactions network
EC	Activators
EC_1.1.1.101	C00116
EC_1.1.1.101	C00157
EC_1.1.1.101	C00184
EC_1.1.1.101	C00469
EC_1.1.1.11	C01904
EC_1.1.1.14	C00097
EC_1.1.1.14	C00794
EC_1.1.1.169	C00058
EC_1.1.1.2	C00009
EC_1.1.1.2	C00059
EC_1.1.1.2	C00212
EC_1.1.1.205	C00002
EC_1.1.1.205	C00008
EC_1.1.1.205	C00020
EC_1.1.1.205	C00051
EC_1.1.1.205	C00097
EC_1.1.1.205	C00238
EC_1.1.1.205	C01260
EC_1.1.1.205	C01330
EC_1.1.1.21	C00005
EC_1.1.1.21	C00018
EC_1.1.1.21	C00051
EC_1.1.1.21	C00059
EC_1.1.1.21	C00181
EC_1.1.1.21	C00546
EC_1.1.1.21	C00794
EC_1.1.1.25	C00076
EC_1.1.1.25	C00305
EC_1.1.1.25	C19610
EC_1.1.1.283	C00051
EC_1.1.1.283	C00097
EC_1.1.1.283	C00546
EC_1.1.1.284	C00004
EC_1.1.1.284	C00051
EC_1.1.1.284	C00067
EC_1.1.1.303	C00305
EC_1.1.1.303	C19610
EC_1.1.1.34	C06424
EC_1.1.1.37	C00051
EC_1.1.1.37	C00097
EC_1.1.1.37	C00122
EC_1.1.1.37	C00149
EC_1.1.1.37	C00158
EC_1.1.1.37	C00311
EC_1.1.1.38	C00002
EC_1.1.1.38	C00010
EC_1.1.1.38	C00042
EC_1.1.1.38	C00049
EC_1.1.1.38	C00074
EC_1.1.1.38	C00075
EC_1.1.1.38	C00122
EC_1.1.1.4	C00007
EC_1.1.1.41	C00002
EC_1.1.1.41	C00003
EC_1.1.1.41	C00008
EC_1.1.1.41	C00020
EC_1.1.1.41	C00158
EC_1.1.1.42	C00008
EC_1.1.1.42	C00025
EC_1.1.1.42	C00033
EC_1.1.1.42	C00042
EC_1.1.1.42	C00158
EC_1.1.1.42	C00311
EC_1.1.1.42	C00417
EC_1.1.1.44	C00002
EC_1.1.1.44	C00008
EC_1.1.1.44	C00020
EC_1.1.1.44	C00049
EC_1.1.1.44	C00078
EC_1.1.1.44	C00085
EC_1.1.1.44	C00135
EC_1.1.1.44	C00257
EC_1.1.1.44	C00345
EC_1.1.1.44	C01094
EC_1.1.1.49	C00002
EC_1.1.1.49	C00027
EC_1.1.1.49	C00062
EC_1.1.1.49	C00089
EC_1.1.1.49	C00116
EC_1.1.1.49	C00315
EC_1.1.1.49	C00352
EC_1.1.1.49	C01083
EC_1.1.1.8	C00002
EC_1.1.1.8	C00009
EC_1.1.1.8	C00116
EC_1.1.1.8	C00345
EC_1.1.1.8	C00665
EC_1.1.1.86	C00072
EC_1.1.1.87	C00288
EC_1.1.1.87	C00322
EC_1.1.1.9	C00031
EC_1.1.1.9	C00037
EC_1.1.1.9	C00051
EC_1.1.1.9	C00097
EC_1.1.1.9	C00116
EC_1.1.1.9	C00181
EC_1.1.1.9	C00259
EC_1.1.1.95	C00009
EC_1.1.1.95	C00041
EC_1.1.1.95	C00059
EC_1.1.1.95	C00073
EC_1.1.1.95	C00097
EC_1.1.1.95	C00155
EC_1.1.1.95	C00183
EC_1.1.1.95	C00263
EC_1.1.2.4	C00149
EC_1.1.2.4	C00256
EC_1.1.5.3	C00016
EC_1.1.5.3	C00061
EC_1.1.5.3	C00524
EC_1.1.5.3	C00865
EC_1.11.1.5	C00027
EC_1.11.1.6	C00005
EC_1.11.1.6	C00076
EC_1.11.1.6	C00135
EC_1.11.1.6	C00157
EC_1.11.1.6	C00305
EC_1.11.1.6	C19610
EC_1.11.1.9	C00051
EC_1.11.1.9	C00097
EC_1.13.11.19	C00087
EC_1.13.11.27	C00051
EC_1.13.11.27	C00072
EC_1.13.11.27	C00101
EC_1.13.11.27	C00132
EC_1.13.11.27	C00469
EC_1.13.11.27	C05979
EC_1.13.11.5	C00051
EC_1.13.11.5	C00072
EC_1.13.11.5	C00097
EC_1.13.11.52	C00007
EC_1.13.11.52	C00027
EC_1.13.11.52	C00051
EC_1.13.11.52	C00072
EC_1.13.11.52	C00078
EC_1.13.11.52	C00097
EC_1.13.11.52	C00294
EC_1.13.11.52	C00430
EC_1.13.11.52	C00704
EC_1.13.11.52	C00955
EC_1.14.12.17	C00072
EC_1.14.19.1	C00017
EC_1.14.19.1	C00412
EC_1.15.1.1	C00086
EC_1.15.1.1	C00116
EC_1.16.1.7	C14818
EC_1.17.4.1	C00002
EC_1.17.4.1	C00007
EC_1.17.4.1	C00008
EC_1.17.4.1	C00009
EC_1.17.4.1	C00027
EC_1.17.4.1	C00044
EC_1.17.4.1	C00131
EC_1.17.4.1	C00286
EC_1.17.4.1	C00361
EC_1.17.4.1	C00458
EC_1.17.4.1	C00459
EC_1.17.4.1	C01260
EC_1.17.4.1	C01345
EC_1.2.1.12	C00002
EC_1.2.1.12	C00003
EC_1.2.1.12	C00005
EC_1.2.1.12	C00027
EC_1.2.1.12	C00051
EC_1.2.1.12	C00097
EC_1.2.1.12	C00132
EC_1.2.1.12	C00469
EC_1.2.1.12	C05979
EC_1.2.1.16	C00051
EC_1.2.1.16	C00097
EC_1.2.1.16	C00334
EC_1.2.1.3	C00003
EC_1.2.1.3	C00004
EC_1.2.1.3	C00013
EC_1.2.1.3	C00051
EC_1.2.1.3	C00072
EC_1.2.1.3	C00084
EC_1.2.1.3	C00479
EC_1.2.1.31	C00002
EC_1.2.1.31	C00097
EC_1.2.1.4	C00469
EC_1.2.1.41	C00009
EC_1.2.1.5	C00027
EC_1.2.1.5	C00469
EC_1.2.1.88	C00624
EC_1.2.4.2	C00004
EC_1.2.4.2	C00008
EC_1.2.4.2	C00051
EC_1.2.4.2	C00068
EC_1.2.4.2	C00469
EC_1.3.1.6	C00037
EC_1.3.1.6	C00135
EC_1.3.1.70	C00157
EC_1.3.1.70	C00865
EC_1.3.3.3	C00007
EC_1.3.3.3	C00019
EC_1.3.3.3	C00022
EC_1.3.3.3	C00073
EC_1.3.3.3	C00157
EC_1.3.3.3	C00416
EC_1.3.3.3	C00865
EC_1.3.3.3	C01356
EC_1.3.3.3	C02737
EC_1.3.3.3	C04230
EC_1.3.3.4	C00016
EC_1.3.3.4	C00027
EC_1.3.3.4	C00051
EC_1.3.3.4	C00097
EC_1.3.3.4	C00162
EC_1.3.3.4	C00712
EC_1.3.3.4	C01356
EC_1.3.3.4	C17568
EC_1.3.3.6	C00010
EC_1.3.3.6	C00163
EC_1.3.5.1	C00002
EC_1.3.5.1	C00009
EC_1.3.5.1	C00013
EC_1.3.5.1	C00042
EC_1.3.5.1	C00081
EC_1.3.5.1	C00091
EC_1.3.5.1	C00104
EC_1.3.5.1	C00122
EC_1.3.5.1	C00164
EC_1.3.5.1	C00311
EC_1.3.5.1	C00390
EC_1.3.5.1	C00865
EC_1.3.5.1	C01847
EC_1.3.5.1	C03189
EC_1.4.1.2	C00002
EC_1.4.1.2	C00008
EC_1.4.1.2	C00020
EC_1.4.1.2	C00027
EC_1.4.1.2	C00037
EC_1.4.1.2	C00038
EC_1.4.1.2	C00041
EC_1.4.1.2	C00047
EC_1.4.1.2	C00049
EC_1.4.1.2	C00062
EC_1.4.1.2	C00064
EC_1.4.1.2	C00065
EC_1.4.1.2	C00073
EC_1.4.1.2	C00078
EC_1.4.1.2	C00079
EC_1.4.1.2	C00082
EC_1.4.1.2	C00086
EC_1.4.1.2	C00097
EC_1.4.1.2	C00101
EC_1.4.1.2	C00116
EC_1.4.1.2	C00123
EC_1.4.1.2	C00135
EC_1.4.1.2	C00152
EC_1.4.1.2	C00183
EC_1.4.1.2	C00188
EC_1.4.1.2	C00311
EC_1.4.1.2	C00360
EC_1.4.1.2	C00407
EC_1.4.1.4	C00002
EC_1.4.1.4	C00008
EC_1.4.1.4	C00020
EC_1.4.1.4	C00035
EC_1.4.1.4	C00038
EC_1.4.1.4	C00044
EC_1.4.1.4	C00075
EC_1.4.1.4	C00104
EC_1.4.1.4	C00132
EC_1.4.1.4	C00469
EC_1.4.1.4	C00490
EC_1.4.3.5	C00086
EC_1.4.3.5	C00097
EC_1.4.3.5	C00183
EC_1.4.3.5	C00632
EC_1.4.3.5	C02470
EC_1.4.3.5	C05635
EC_1.4.4.2	C00051
EC_1.5.1.2	C00134
EC_1.5.1.2	C00315
EC_1.5.1.2	C00698
EC_1.5.1.2	C00750
EC_1.5.1.20	C00019
EC_1.5.1.20	C00155
EC_1.5.1.3	C00086
EC_1.5.1.3	C00698
EC_1.5.1.5	C00009
EC_1.5.1.5	C00051
EC_1.5.1.5	C00067
EC_1.5.1.5	C00097
EC_1.6.2.2	C00750
EC_1.6.2.4	C00249
EC_1.6.2.4	C01724
EC_1.6.2.4	C02679
EC_1.8.1.7	C00005
EC_1.8.1.7	C00006
EC_1.8.1.7	C00027
EC_1.8.1.7	C00051
EC_1.8.1.7	C00097
EC_1.8.1.7	C01413
EC_1.8.1.9	C00009
EC_1.8.1.9	C00097
EC_1.8.1.9	C01352
EC_1.8.2.2	C00698
EC_1.8.5.1	C00027
EC_2.1.1.10	C00097
EC_2.1.1.10	C00155
EC_2.1.1.10	C00263
EC_2.1.1.17	C00097
EC_2.1.1.17	C00469
EC_2.1.1.41	C00051
EC_2.1.1.45	C00002
EC_2.1.2.1	C00018
EC_2.1.2.1	C00065
EC_2.1.2.1	C00101
EC_2.1.2.2	C00037
EC_2.1.2.2	C00078
EC_2.1.2.2	C00135
EC_2.1.3.2	C00002
EC_2.1.3.2	C00033
EC_2.1.3.2	C00041
EC_2.1.3.2	C00042
EC_2.1.3.2	C00044
EC_2.1.3.2	C00058
EC_2.1.3.2	C00063
EC_2.1.3.2	C00075
EC_2.1.3.2	C00099
EC_2.1.3.2	C00149
EC_2.1.3.2	C00163
EC_2.1.3.2	C00189
EC_2.1.3.2	C00212
EC_2.1.3.2	C00246
EC_2.1.3.2	C00334
EC_2.1.3.3	C00008
EC_2.1.3.3	C00009
EC_2.1.3.3	C00020
EC_2.1.3.3	C00055
EC_2.1.3.3	C00062
EC_2.1.3.3	C00063
EC_2.1.3.3	C00105
EC_2.1.3.3	C00144
EC_2.2.1.1	C00027
EC_2.2.1.1	C00097
EC_2.2.1.1	C00378
EC_2.2.1.1	C00469
EC_2.2.1.6	C00022
EC_2.2.1.6	C00033
EC_2.2.1.6	C00469
EC_2.3.1.1	C00062
EC_2.3.1.15	C00002
EC_2.3.1.15	C00157
EC_2.3.1.15	C00315
EC_2.3.1.15	C00350
EC_2.3.1.15	C00416
EC_2.3.1.15	C00712
EC_2.3.1.15	C00750
EC_2.3.1.15	C00865
EC_2.3.1.15	C01194
EC_2.3.1.15	C02737
EC_2.3.1.16	C00002
EC_2.3.1.16	C00004
EC_2.3.1.199	C00005
EC_2.3.1.20	C00002
EC_2.3.1.20	C00010
EC_2.3.1.20	C00031
EC_2.3.1.20	C00089
EC_2.3.1.20	C00157
EC_2.3.1.20	C00416
EC_2.3.1.20	C00469
EC_2.3.1.20	C00588
EC_2.3.1.20	C00865
EC_2.3.1.20	C04230
EC_2.3.1.22	C00157
EC_2.3.1.22	C00249
EC_2.3.1.22	C00416
EC_2.3.1.22	C00712
EC_2.3.1.22	C00865
EC_2.3.1.23	C00002
EC_2.3.1.23	C00132
EC_2.3.1.23	C00350
EC_2.3.1.23	C00416
EC_2.3.1.23	C00469
EC_2.3.1.23	C01194
EC_2.3.1.23	C02737
EC_2.3.1.26	C00002
EC_2.3.1.26	C00187
EC_2.3.1.26	C00350
EC_2.3.1.26	C00418
EC_2.3.1.35	C00062
EC_2.3.1.37	C00002
EC_2.3.1.37	C00007
EC_2.3.1.37	C00009
EC_2.3.1.37	C00010
EC_2.3.1.37	C00246
EC_2.3.1.37	C00469
EC_2.3.1.41	C00009
EC_2.3.1.42	C00013
EC_2.3.1.42	C00084
EC_2.3.1.42	C00865
EC_2.3.1.48	C00469
EC_2.3.1.48	C00575
EC_2.3.1.48	C00750
EC_2.3.1.61	C00002
EC_2.3.1.84	C00305
EC_2.3.1.86	C00002
EC_2.3.1.86	C00051
EC_2.3.1.86	C00097
EC_2.3.1.9	C00305
EC_2.3.2.2	C00031
EC_2.3.2.2	C00047
EC_2.3.2.2	C00049
EC_2.3.2.2	C00051
EC_2.3.2.2	C00064
EC_2.3.2.2	C00097
EC_2.3.2.2	C00148
EC_2.3.2.2	C00238
EC_2.3.2.2	C14819
EC_2.3.2.2	C19610
EC_2.3.3.10	C00059
EC_2.3.3.10	C00698
EC_2.3.3.14	C00002
EC_2.3.3.14	C00047
EC_2.3.3.16	C00020
EC_2.3.3.16	C00026
EC_2.3.3.16	C00033
EC_2.3.3.16	C00086
EC_2.3.3.16	C00342
EC_2.4.1.1	C00002
EC_2.4.1.1	C00008
EC_2.4.1.1	C00009
EC_2.4.1.1	C00020
EC_2.4.1.1	C00022
EC_2.4.1.1	C00051
EC_2.4.1.1	C00059
EC_2.4.1.1	C00075
EC_2.4.1.1	C00097
EC_2.4.1.1	C00103
EC_2.4.1.1	C00122
EC_2.4.1.1	C00469
EC_2.4.1.1	C00575
EC_2.4.1.1	C00954
EC_2.4.1.109	C00157
EC_2.4.1.109	C01194
EC_2.4.1.11	C00009
EC_2.4.1.11	C00025
EC_2.4.1.11	C00031
EC_2.4.1.11	C00049
EC_2.4.1.11	C00059
EC_2.4.1.11	C00092
EC_2.4.1.11	C00117
EC_2.4.1.11	C00124
EC_2.4.1.11	C00148
EC_2.4.1.11	C00159
EC_2.4.1.11	C00163
EC_2.4.1.11	C00182
EC_2.4.1.11	C00184
EC_2.4.1.11	C00329
EC_2.4.1.11	C00352
EC_2.4.1.11	C00379
EC_2.4.1.11	C06369
EC_2.4.1.117	C00865
EC_2.4.1.132	C00110
EC_2.4.1.132	C00350
EC_2.4.1.132	C00381
EC_2.4.1.132	C02737
EC_2.4.1.142	C00157
EC_2.4.1.142	C00416
EC_2.4.1.142	C00865
EC_2.4.1.142	C02737
EC_2.4.1.15	C00031
EC_2.4.1.15	C00085
EC_2.4.1.15	C00095
EC_2.4.1.15	C01083
EC_2.4.1.16	C00002
EC_2.4.1.16	C00031
EC_2.4.1.16	C00043
EC_2.4.1.16	C00140
EC_2.4.1.16	C00350
EC_2.4.1.16	C00865
EC_2.4.1.16	C01194
EC_2.4.1.16	C02737
EC_2.4.1.173	C00002
EC_2.4.1.173	C00157
EC_2.4.1.173	C00350
EC_2.4.1.173	C00469
EC_2.4.1.173	C00865
EC_2.4.1.173	C02737
EC_2.4.1.25	C01835
EC_2.4.1.34	C00031
EC_2.4.1.34	C00044
EC_2.4.1.34	C00089
EC_2.4.1.34	C00116
EC_2.4.1.34	C00750
EC_2.4.1.83	C00157
EC_2.4.1.83	C00350
EC_2.4.1.83	C00865
EC_2.4.1.83	C01194
EC_2.4.1.83	C02737
EC_2.4.2.1	C00294
EC_2.4.2.17	C00002
EC_2.4.2.19	C00116
EC_2.4.2.28	C00134
EC_2.4.2.28	C00315
EC_2.4.2.28	C00750
EC_2.4.2.8	C00009
EC_2.4.2.8	C00033
EC_2.4.2.8	C00144
EC_2.4.2.9	C00002
EC_2.4.2.9	C00044
EC_2.4.2.9	C00051
EC_2.4.2.9	C00286
EC_2.5.1.16	C00116
EC_2.5.1.18	C00027
EC_2.5.1.19	C00059
EC_2.5.1.19	C00698
EC_2.5.1.21	C00005
EC_2.5.1.22	C00116
EC_2.5.1.39	C00350
EC_2.5.1.39	C00865
EC_2.5.1.48	C00188
EC_2.5.1.49	C00018
EC_2.5.1.49	C02291
EC_2.5.1.54	C00078
EC_2.5.1.54	C00079
EC_2.5.1.54	C00082
EC_2.5.1.54	C00251
EC_2.5.1.54	C00342
EC_2.5.1.6	C00002
EC_2.5.1.6	C00019
EC_2.5.1.6	C00073
EC_2.5.1.6	C00116
EC_2.5.1.6	C00132
EC_2.5.1.6	C00342
EC_2.5.1.6	C00536
EC_2.5.1.6	C00794
EC_2.5.1.9	C00741
EC_2.5.1.9	C06809
EC_2.6.1.1	C00469
EC_2.6.1.1	C02341
EC_2.6.1.13	C00018
EC_2.6.1.19	C00334
EC_2.6.1.42	C00051
EC_2.6.1.57	C00026
EC_2.6.1.58	C00018
EC_2.6.1.7	C00078
EC_2.6.1.7	C00097
EC_2.6.1.7	C00328
EC_2.6.1.7	C00647
EC_2.6.1.85	C00064
EC_2.6.1.85	C00251
EC_2.7.1.1	C00009
EC_2.7.1.1	C00074
EC_2.7.1.1	C00092
EC_2.7.1.1	C00121
EC_2.7.1.1	C00124
EC_2.7.1.1	C00158
EC_2.7.1.1	C00181
EC_2.7.1.1	C00267
EC_2.7.1.1	C00275
EC_2.7.1.1	C00311
EC_2.7.1.1	C03189
EC_2.7.1.105	C00002
EC_2.7.1.105	C00022
EC_2.7.1.105	C00031
EC_2.7.1.108	C00157
EC_2.7.1.108	C00350
EC_2.7.1.108	C00381
EC_2.7.1.11	C00008
EC_2.7.1.11	C00009
EC_2.7.1.11	C00020
EC_2.7.1.11	C00035
EC_2.7.1.11	C00051
EC_2.7.1.11	C00059
EC_2.7.1.11	C00074
EC_2.7.1.11	C00085
EC_2.7.1.11	C00116
EC_2.7.1.11	C00158
EC_2.7.1.11	C00288
EC_2.7.1.11	C00354
EC_2.7.1.11	C00575
EC_2.7.1.11	C00665
EC_2.7.1.11	C00698
EC_2.7.1.11	C01083
EC_2.7.1.11	C02737
EC_2.7.1.12	C00257
EC_2.7.1.137	C00212
EC_2.7.1.137	C00416
EC_2.7.1.137	C00575
EC_2.7.1.137	C00712
EC_2.7.1.15	C00009
EC_2.7.1.151	C00954
EC_2.7.1.174	C00157
EC_2.7.1.174	C00350
EC_2.7.1.174	C00381
EC_2.7.1.174	C00416
EC_2.7.1.174	C01194
EC_2.7.1.174	C02737
EC_2.7.1.2	C00020
EC_2.7.1.2	C00022
EC_2.7.1.2	C00085
EC_2.7.1.20	C00002
EC_2.7.1.20	C00009
EC_2.7.1.20	C00020
EC_2.7.1.20	C00074
EC_2.7.1.20	C00111
EC_2.7.1.20	C00119
EC_2.7.1.20	C00169
EC_2.7.1.23	C00020
EC_2.7.1.23	C00027
EC_2.7.1.23	C00076
EC_2.7.1.23	C00117
EC_2.7.1.23	C00147
EC_2.7.1.23	C00253
EC_2.7.1.23	C03722
EC_2.7.1.24	C00097
EC_2.7.1.25	C00051
EC_2.7.1.25	C00072
EC_2.7.1.25	C00097
EC_2.7.1.25	C00342
EC_2.7.1.26	C00009
EC_2.7.1.26	C00059
EC_2.7.1.30	C00132
EC_2.7.1.30	C00404
EC_2.7.1.30	C00469
EC_2.7.1.30	C05979
EC_2.7.1.30	C07328
EC_2.7.1.30	C14710
EC_2.7.1.32	C00038
EC_2.7.1.32	C00097
EC_2.7.1.32	C00134
EC_2.7.1.32	C00315
EC_2.7.1.32	C00750
EC_2.7.1.33	C00010
EC_2.7.1.33	C00187
EC_2.7.1.33	C00229
EC_2.7.1.35	C00003
EC_2.7.1.35	C00009
EC_2.7.1.36	C00009
EC_2.7.1.36	C00075
EC_2.7.1.36	C00097
EC_2.7.1.39	C00097
EC_2.7.1.40	C00002
EC_2.7.1.40	C00009
EC_2.7.1.40	C00011
EC_2.7.1.40	C00020
EC_2.7.1.40	C00025
EC_2.7.1.40	C00037
EC_2.7.1.40	C00049
EC_2.7.1.40	C00051
EC_2.7.1.40	C00064
EC_2.7.1.40	C00065
EC_2.7.1.40	C00073
EC_2.7.1.40	C00074
EC_2.7.1.40	C00085
EC_2.7.1.40	C00092
EC_2.7.1.40	C00097
EC_2.7.1.40	C00103
EC_2.7.1.40	C00111
EC_2.7.1.40	C00117
EC_2.7.1.40	C00152
EC_2.7.1.40	C00199
EC_2.7.1.40	C00279
EC_2.7.1.40	C00345
EC_2.7.1.40	C00354
EC_2.7.1.40	C00407
EC_2.7.1.40	C00661
EC_2.7.1.40	C00665
EC_2.7.1.40	C01097
EC_2.7.1.40	C03189
EC_2.7.1.6	C00051
EC_2.7.1.6	C00097
EC_2.7.1.67	C00051
EC_2.7.1.67	C00315
EC_2.7.1.67	C00750
EC_2.7.1.68	C00315
EC_2.7.1.68	C00416
EC_2.7.1.68	C00681
EC_2.7.1.68	C00750
EC_2.7.1.82	C00051
EC_2.7.1.82	C00097
EC_2.7.1.86	C00033
EC_2.7.1.91	C00187
EC_2.7.1.91	C00416
EC_2.7.1.91	C01120
EC_2.7.1.91	C01194
EC_2.7.1.91	C02737
EC_2.7.11.1	C00020
EC_2.7.11.1	C00027
EC_2.7.11.1	C00134
EC_2.7.11.1	C00157
EC_2.7.11.1	C00246
EC_2.7.11.1	C00301
EC_2.7.11.1	C00315
EC_2.7.11.1	C00575
EC_2.7.11.1	C00681
EC_2.7.11.1	C00750
EC_2.7.11.1	C01194
EC_2.7.11.1	C01595
EC_2.7.2.11	C00148
EC_2.7.2.3	C00033
EC_2.7.2.3	C00059
EC_2.7.2.3	C00236
EC_2.7.2.4	C00041
EC_2.7.2.4	C00047
EC_2.7.2.4	C00065
EC_2.7.2.4	C00073
EC_2.7.2.4	C00097
EC_2.7.2.4	C00099
EC_2.7.2.4	C00123
EC_2.7.2.4	C00183
EC_2.7.2.4	C00188
EC_2.7.2.4	C00407
EC_2.7.2.8	C00002
EC_2.7.2.8	C00026
EC_2.7.2.8	C00062
EC_2.7.3.3	C00002
EC_2.7.3.3	C00027
EC_2.7.3.3	C00033
EC_2.7.3.3	C00089
EC_2.7.3.3	C00116
EC_2.7.3.3	C00148
EC_2.7.4.1	C00009
EC_2.7.4.1	C00013
EC_2.7.4.1	C00134
EC_2.7.4.1	C00315
EC_2.7.4.1	C00404
EC_2.7.4.1	C00750
EC_2.7.4.14	C00005
EC_2.7.4.14	C00051
EC_2.7.4.14	C00097
EC_2.7.4.14	C00342
EC_2.7.4.24	C00089
EC_2.7.4.24	C00794
EC_2.7.4.24	C01272
EC_2.7.4.3	C00001
EC_2.7.4.3	C00002
EC_2.7.4.3	C00008
EC_2.7.4.3	C00020
EC_2.7.4.3	C00026
EC_2.7.4.3	C00035
EC_2.7.4.3	C00068
EC_2.7.4.3	C00086
EC_2.7.4.3	C00097
EC_2.7.4.3	C00112
EC_2.7.4.3	C00122
EC_2.7.4.3	C00135
EC_2.7.4.3	C00158
EC_2.7.4.3	C00188
EC_2.7.4.3	C00311
EC_2.7.4.3	C00417
EC_2.7.6.1	C00009
EC_2.7.6.1	C00059
EC_2.7.6.2	C00137
EC_2.7.7.1	C00059
EC_2.7.7.12	C00051
EC_2.7.7.12	C00097
EC_2.7.7.12	C00124
EC_2.7.7.13	C00305
EC_2.7.7.15	C00157
EC_2.7.7.15	C00246
EC_2.7.7.15	C00712
EC_2.7.7.15	C01194
EC_2.7.7.15	C01356
EC_2.7.7.15	C02737
EC_2.7.7.2	C00002
EC_2.7.7.2	C00051
EC_2.7.7.2	C00063
EC_2.7.7.23	C00051
EC_2.7.7.23	C00352
EC_2.7.7.3	C00097
EC_2.7.7.9	C00006
EC_2.7.7.9	C00011
EC_2.7.7.9	C00029
EC_2.7.7.9	C00085
EC_2.7.7.9	C00089
EC_2.7.7.9	C00279
EC_2.7.8.15	C00002
EC_2.7.8.15	C00096
EC_2.7.8.15	C00157
EC_2.7.8.15	C00350
EC_2.7.8.15	C00865
EC_2.7.8.15	C01194
EC_2.7.8.15	C02737
EC_2.7.8.15	C03862
EC_2.7.8.2	C00157
EC_2.7.8.2	C00350
EC_2.7.8.2	C00475
EC_2.7.8.2	C00865
EC_2.7.8.2	C05122
EC_2.7.8.5	C00076
EC_2.7.8.5	C00305
EC_2.7.8.5	C00350
EC_2.7.8.5	C01194
EC_2.7.8.7	C00010
EC_2.7.8.8	C00350
EC_2.8.1.1	C00051
EC_2.8.1.1	C00087
EC_2.8.1.1	C00097
EC_2.8.1.1	C00246
EC_2.8.1.2	C00342
EC_2.8.1.6	C00018
EC_2.8.1.6	C00019
EC_2.8.1.6	C00097
EC_2.8.1.6	C00152
EC_2.8.1.6	C00354
EC_2.8.1.7	C00018
EC_2.8.1.7	C00022
EC_3.1.1.13	C00132
EC_3.1.1.13	C00157
EC_3.1.1.13	C00350
EC_3.1.1.13	C00469
EC_3.1.1.13	C05122
EC_3.1.1.2	C00009
EC_3.1.1.2	C00018
EC_3.1.1.2	C00076
EC_3.1.1.2	C00097
EC_3.1.1.2	C00157
EC_3.1.1.2	C00305
EC_3.1.1.2	C00350
EC_3.1.1.2	C00469
EC_3.1.1.2	C01194
EC_3.1.1.2	C02737
EC_3.1.1.2	C04036
EC_3.1.1.2	C19610
EC_3.1.1.23	C00025
EC_3.1.1.23	C00469
EC_3.1.1.3	C00011
EC_3.1.1.3	C00051
EC_3.1.1.3	C00072
EC_3.1.1.3	C00076
EC_3.1.1.3	C00101
EC_3.1.1.3	C00189
EC_3.1.1.3	C00238
EC_3.1.1.3	C00305
EC_3.1.1.3	C00469
EC_3.1.1.3	C00794
EC_3.1.1.3	C00849
EC_3.1.1.3	C00865
EC_3.1.1.3	C01330
EC_3.1.1.3	C01356
EC_3.1.1.3	C05122
EC_3.1.1.3	C14819
EC_3.1.1.3	C19610
EC_3.1.1.5	C00116
EC_3.1.1.5	C00132
EC_3.1.1.5	C00469
EC_3.1.1.96	C00315
EC_3.1.2.1	C00002
EC_3.1.2.1	C00004
EC_3.1.2.1	C00008
EC_3.1.2.1	C00009
EC_3.1.2.1	C00013
EC_3.1.2.1	C00024
EC_3.1.2.1	C00033
EC_3.1.2.1	C00035
EC_3.1.2.1	C00044
EC_3.1.2.1	C00051
EC_3.1.2.1	C00063
EC_3.1.2.1	C00116
EC_3.1.2.1	C00124
EC_3.1.2.1	C00127
EC_3.1.2.1	C00163
EC_3.1.2.1	C00318
EC_3.1.2.1	C00416
EC_3.1.2.1	C01678
EC_3.1.2.2	C00002
EC_3.1.2.2	C00003
EC_3.1.2.2	C00008
EC_3.1.2.2	C00016
EC_3.1.2.2	C00042
EC_3.1.2.2	C00061
EC_3.1.2.2	C00097
EC_3.1.2.2	C00122
EC_3.1.2.2	C00157
EC_3.1.2.2	C00158
EC_3.1.2.2	C00253
EC_3.1.2.2	C00255
EC_3.1.2.2	C00318
EC_3.1.2.2	C00350
EC_3.1.2.2	C00469
EC_3.1.2.2	C00712
EC_3.1.2.2	C01356
EC_3.1.2.2	C01595
EC_3.1.2.2	C04230
EC_3.1.2.6	C00038
EC_3.1.2.6	C00954
EC_3.1.3.1	C00011
EC_3.1.3.1	C00013
EC_3.1.3.1	C00038
EC_3.1.3.1	C00079
EC_3.1.3.1	C00123
EC_3.1.3.1	C00135
EC_3.1.3.1	C00157
EC_3.1.3.1	C00187
EC_3.1.3.1	C00305
EC_3.1.3.1	C00350
EC_3.1.3.1	C01194
EC_3.1.3.1	C02737
EC_3.1.3.11	C00002
EC_3.1.3.11	C00008
EC_3.1.3.11	C00009
EC_3.1.3.11	C00010
EC_3.1.3.11	C00020
EC_3.1.3.11	C00037
EC_3.1.3.11	C00051
EC_3.1.3.11	C00059
EC_3.1.3.11	C00074
EC_3.1.3.11	C00076
EC_3.1.3.11	C00086
EC_3.1.3.11	C00097
EC_3.1.3.11	C00135
EC_3.1.3.11	C00158
EC_3.1.3.11	C00238
EC_3.1.3.11	C00288
EC_3.1.3.11	C00305
EC_3.1.3.11	C00342
EC_3.1.3.11	C00575
EC_3.1.3.11	C00712
EC_3.1.3.11	C00860
EC_3.1.3.11	C01152
EC_3.1.3.11	C01595
EC_3.1.3.11	C01678
EC_3.1.3.12	C00009
EC_3.1.3.12	C00029
EC_3.1.3.12	C00059
EC_3.1.3.12	C01083
EC_3.1.3.15	C00860
EC_3.1.3.18	C00698
EC_3.1.3.19	C00051
EC_3.1.3.19	C00097
EC_3.1.3.19	C00135
EC_3.1.3.2	C00008
EC_3.1.3.2	C00011
EC_3.1.3.2	C00020
EC_3.1.3.2	C00022
EC_3.1.3.2	C00033
EC_3.1.3.2	C00042
EC_3.1.3.2	C00072
EC_3.1.3.2	C00076
EC_3.1.3.2	C00097
EC_3.1.3.2	C00132
EC_3.1.3.2	C00144
EC_3.1.3.2	C00147
EC_3.1.3.2	C00158
EC_3.1.3.2	C00212
EC_3.1.3.2	C00242
EC_3.1.3.2	C00315
EC_3.1.3.2	C00387
EC_3.1.3.2	C00575
EC_3.1.3.2	C00750
EC_3.1.3.2	C00942
EC_3.1.3.2	C05122
EC_3.1.3.2	C14819
EC_3.1.3.2	C19610
EC_3.1.3.25	C19610
EC_3.1.3.27	C00712
EC_3.1.3.3	C00089
EC_3.1.3.36	C00051
EC_3.1.3.36	C00097
EC_3.1.3.36	C00157
EC_3.1.3.36	C02737
EC_3.1.3.37	C00342
EC_3.1.3.37	C00447
EC_3.1.3.4	C00008
EC_3.1.3.4	C00035
EC_3.1.3.4	C00112
EC_3.1.3.4	C00134
EC_3.1.3.4	C00157
EC_3.1.3.4	C00269
EC_3.1.3.4	C00315
EC_3.1.3.4	C00350
EC_3.1.3.4	C00712
EC_3.1.3.4	C00750
EC_3.1.3.4	C01120
EC_3.1.3.4	C01194
EC_3.1.3.4	C05122
EC_3.1.3.41	C00002
EC_3.1.3.46	C00002
EC_3.1.3.46	C00009
EC_3.1.3.46	C00044
EC_3.1.3.46	C00058
EC_3.1.3.46	C00074
EC_3.1.3.46	C00081
EC_3.1.3.46	C00111
EC_3.1.3.46	C00158
EC_3.1.3.46	C00180
EC_3.1.3.46	C02979
EC_3.1.3.46	C03189
EC_3.1.3.64	C02737
EC_3.1.3.7	C00238
EC_3.1.3.99	C00002
EC_3.1.3.99	C00008
EC_3.1.3.99	C00075
EC_3.1.3.99	C00575
EC_3.1.3.99	C01260
EC_3.1.4.11	C00076
EC_3.1.4.11	C00157
EC_3.1.4.11	C00165
EC_3.1.4.11	C00350
EC_3.1.4.11	C00392
EC_3.1.4.11	C00416
EC_3.1.4.11	C00524
EC_3.1.4.11	C00681
EC_3.1.4.11	C00712
EC_3.1.4.11	C00750
EC_3.1.4.11	C01120
EC_3.1.4.11	C02470
EC_3.1.4.11	C02737
EC_3.1.4.17	C00051
EC_3.1.4.17	C00072
EC_3.1.4.17	C00076
EC_3.1.4.17	C00942
EC_3.1.4.17	C01194
EC_3.1.4.17	C01530
EC_3.1.4.37	C00469
EC_3.1.4.4	C00001
EC_3.1.4.4	C00002
EC_3.1.4.4	C00008
EC_3.1.4.4	C00027
EC_3.1.4.4	C00035
EC_3.1.4.4	C00044
EC_3.1.4.4	C00072
EC_3.1.4.4	C00075
EC_3.1.4.4	C00076
EC_3.1.4.4	C00165
EC_3.1.4.4	C00350
EC_3.1.4.4	C00416
EC_3.1.4.4	C00469
EC_3.1.4.4	C00575
EC_3.1.4.4	C00681
EC_3.1.4.4	C00712
EC_3.1.4.4	C01194
EC_3.1.4.4	C01595
EC_3.1.4.4	C02737
EC_3.1.4.4	C06424
EC_3.1.4.4	C13889
EC_3.1.4.46	C00009
EC_3.1.4.53	C00575
EC_3.1.4.53	C00942
EC_3.1.7.6	C00002
EC_3.1.7.6	C00129
EC_3.1.7.6	C03360
EC_3.12.1.1	C00059
EC_3.2.1.113	C00157
EC_3.2.1.113	C00350
EC_3.2.1.14	C00086
EC_3.2.1.14	C00097
EC_3.2.1.14	C00132
EC_3.2.1.14	C00469
EC_3.2.1.20	C00003
EC_3.2.1.20	C00031
EC_3.2.1.20	C00097
EC_3.2.1.20	C00135
EC_3.2.1.20	C05402
EC_3.2.1.20	C05979
EC_3.2.1.21	C00031
EC_3.2.1.21	C00038
EC_3.2.1.21	C00051
EC_3.2.1.21	C00076
EC_3.2.1.21	C00097
EC_3.2.1.21	C00116
EC_3.2.1.21	C00124
EC_3.2.1.21	C00132
EC_3.2.1.21	C00137
EC_3.2.1.21	C00156
EC_3.2.1.21	C00181
EC_3.2.1.21	C00221
EC_3.2.1.21	C00469
EC_3.2.1.21	C00849
EC_3.2.1.21	C05979
EC_3.2.1.21	C14819
EC_3.2.1.22	C00003
EC_3.2.1.22	C00006
EC_3.2.1.22	C00031
EC_3.2.1.22	C00089
EC_3.2.1.22	C00259
EC_3.2.1.22	C00741
EC_3.2.1.22	C01566
EC_3.2.1.24	C00002
EC_3.2.1.24	C00055
EC_3.2.1.24	C00097
EC_3.2.1.24	C00157
EC_3.2.1.24	C00350
EC_3.2.1.24	C00464
EC_3.2.1.26	C00031
EC_3.2.1.26	C00051
EC_3.2.1.26	C00076
EC_3.2.1.26	C00097
EC_3.2.1.26	C00305
EC_3.2.1.26	C19610
EC_3.2.1.28	C00002
EC_3.2.1.28	C00008
EC_3.2.1.28	C00009
EC_3.2.1.28	C00020
EC_3.2.1.28	C00076
EC_3.2.1.28	C00575
EC_3.2.1.28	C01083
EC_3.2.1.3	C00038
EC_3.2.1.3	C00076
EC_3.2.1.3	C00116
EC_3.2.1.3	C00305
EC_3.2.1.3	C00794
EC_3.2.1.3	C01083
EC_3.2.1.3	C19610
EC_3.2.1.33	C00182
EC_3.2.1.6	C00062
EC_3.3.2.6	C00698
EC_3.3.2.6	C00909
EC_3.3.2.6	C01755
EC_3.4.11.22	C00132
EC_3.4.11.22	C00469
EC_3.4.13.18	C00037
EC_3.4.13.18	C00041
EC_3.4.13.18	C00065
EC_3.4.13.18	C19610
EC_3.4.19.13	C00238
EC_3.4.19.13	C14819
EC_3.4.19.13	C19610
EC_3.5.1.1	C00037
EC_3.5.1.1	C00051
EC_3.5.1.1	C00073
EC_3.5.1.1	C00097
EC_3.5.1.1	C00135
EC_3.5.1.1	C00158
EC_3.5.1.1	C00491
EC_3.5.1.1	C00794
EC_3.5.1.1	C01356
EC_3.5.1.1	C06809
EC_3.5.1.2	C00002
EC_3.5.1.2	C00009
EC_3.5.1.2	C00036
EC_3.5.1.2	C00044
EC_3.5.1.2	C00048
EC_3.5.1.2	C00051
EC_3.5.1.2	C00059
EC_3.5.1.2	C00063
EC_3.5.1.2	C00064
EC_3.5.1.2	C00072
EC_3.5.1.2	C00074
EC_3.5.1.2	C00081
EC_3.5.1.2	C00085
EC_3.5.1.2	C00097
EC_3.5.1.2	C00123
EC_3.5.1.2	C00158
EC_3.5.1.2	C00288
EC_3.5.1.3	C00132
EC_3.5.1.41	C00033
EC_3.5.1.89	C00305
EC_3.5.1.9	C00047
EC_3.5.1.9	C00062
EC_3.5.1.9	C00072
EC_3.5.1.9	C00073
EC_3.5.1.9	C00078
EC_3.5.1.9	C00132
EC_3.5.1.9	C00469
EC_3.5.1.9	C05979
EC_3.5.2.9	C00064
EC_3.5.3.1	C00062
EC_3.5.3.1	C00097
EC_3.5.3.1	C00134
EC_3.5.3.1	C00315
EC_3.5.3.1	C00750
EC_3.5.4.1	C00002
EC_3.5.4.1	C00009
EC_3.5.4.1	C00025
EC_3.5.4.1	C00035
EC_3.5.4.1	C00037
EC_3.5.4.1	C00044
EC_3.5.4.1	C00049
EC_3.5.4.1	C00059
EC_3.5.4.1	C00064
EC_3.5.4.1	C00065
EC_3.5.4.1	C00073
EC_3.5.4.1	C00079
EC_3.5.4.1	C00081
EC_3.5.4.1	C00097
EC_3.5.4.1	C00104
EC_3.5.4.1	C00123
EC_3.5.4.1	C00135
EC_3.5.4.1	C00152
EC_3.5.4.1	C00183
EC_3.5.4.1	C00188
EC_3.5.4.1	C00263
EC_3.5.4.1	C00360
EC_3.5.4.1	C00362
EC_3.5.4.1	C00407
EC_3.5.4.1	C01157
EC_3.5.4.12	C00063
EC_3.5.4.12	C00112
EC_3.5.4.12	C00116
EC_3.5.4.12	C00239
EC_3.5.4.12	C00286
EC_3.5.4.12	C00360
EC_3.5.4.12	C00458
EC_3.5.4.12	C00459
EC_3.5.4.12	C00460
EC_3.5.4.12	C00705
EC_3.5.4.16	C00027
EC_3.5.4.16	C00079
EC_3.5.4.3	C00002
EC_3.5.4.3	C00020
EC_3.5.4.3	C00044
EC_3.5.4.3	C00385
EC_3.5.4.3	C00655
EC_3.5.4.5	C00051
EC_3.5.4.5	C00214
EC_3.5.4.5	C00299
EC_3.5.4.5	C00475
EC_3.5.4.6	C00002
EC_3.5.4.6	C00008
EC_3.5.4.6	C00009
EC_3.5.4.6	C00031
EC_3.5.4.6	C00044
EC_3.5.4.6	C00116
EC_3.5.4.6	C00131
EC_3.5.4.6	C00147
EC_3.5.4.6	C00158
EC_3.5.4.6	C00212
EC_3.5.4.6	C00238
EC_3.5.4.6	C00262
EC_3.5.4.6	C01330
EC_3.5.4.6	C01801
EC_3.5.4.9	C00008
EC_3.5.4.9	C00009
EC_3.6.1.1	C00002
EC_3.6.1.1	C00013
EC_3.6.1.1	C00051
EC_3.6.1.1	C01260
EC_3.6.1.10	C00008
EC_3.6.1.11	C00004
EC_3.6.1.11	C00008
EC_3.6.1.11	C00022
EC_3.6.1.11	C00042
EC_3.6.1.11	C00062
EC_3.6.1.13	C00533
EC_3.6.1.22	C00086
EC_3.6.1.43	C00009
EC_3.6.1.43	C00013
EC_3.6.1.5	C00024
EC_3.6.1.5	C00025
EC_3.6.1.5	C00026
EC_3.6.1.5	C00076
EC_3.6.1.5	C00305
EC_3.6.1.9	C00002
EC_3.6.1.9	C00009
EC_3.6.1.9	C01260
EC_3.6.1.9	C06197
EC_3.7.1.3	C00018
EC_3.7.1.3	C00647
EC_4.1.1.15	C00002
EC_4.1.1.15	C00008
EC_4.1.1.15	C00020
EC_4.1.1.15	C00026
EC_4.1.1.15	C00044
EC_4.1.1.15	C00063
EC_4.1.1.15	C00064
EC_4.1.1.15	C00075
EC_4.1.1.15	C00076
EC_4.1.1.15	C00698
EC_4.1.1.17	C00002
EC_4.1.1.17	C00035
EC_4.1.1.17	C00044
EC_4.1.1.17	C00075
EC_4.1.1.17	C00081
EC_4.1.1.17	C00144
EC_4.1.1.17	C00212
EC_4.1.1.17	C00286
EC_4.1.1.17	C00315
EC_4.1.1.17	C00750
EC_4.1.1.17	C01005
EC_4.1.1.23	C00093
EC_4.1.1.23	C00106
EC_4.1.1.23	C01103
EC_4.1.1.33	C00002
EC_4.1.1.36	C00022
EC_4.1.1.36	C00051
EC_4.1.1.36	C00086
EC_4.1.1.36	C00097
EC_4.1.1.37	C00051
EC_4.1.1.49	C00024
EC_4.1.1.49	C00026
EC_4.1.1.49	C00042
EC_4.1.1.49	C00122
EC_4.1.1.50	C00022
EC_4.1.1.50	C00134
EC_4.1.1.50	C00315
EC_4.1.1.50	C00612
EC_4.1.1.50	C00750
EC_4.1.1.50	C00986
EC_4.1.1.50	C01672
EC_4.1.1.65	C00022
EC_4.1.1.74	C00078
EC_4.1.1.74	C00079
EC_4.1.1.74	C00082
EC_4.1.1.74	C00954
EC_4.1.2.13	C00009
EC_4.1.2.13	C00013
EC_4.1.2.13	C00026
EC_4.1.2.13	C00031
EC_4.1.2.13	C00051
EC_4.1.2.13	C00074
EC_4.1.2.13	C00093
EC_4.1.2.13	C00097
EC_4.1.2.13	C00158
EC_4.1.2.13	C00469
EC_4.1.3.1	C00024
EC_4.1.3.1	C00033
EC_4.1.3.1	C00051
EC_4.1.3.1	C00097
EC_4.1.3.17	C00009
EC_4.1.3.27	C00078
EC_4.1.3.27	C00254
EC_4.1.3.27	C00794
EC_4.1.3.30	C00051
EC_4.2.1.11	C00009
EC_4.2.1.11	C00288
EC_4.2.1.19	C00097
EC_4.2.1.19	C01678
EC_4.2.1.2	C00009
EC_4.2.1.2	C00033
EC_4.2.1.2	C00059
EC_4.2.1.2	C00158
EC_4.2.1.2	C00698
EC_4.2.1.20	C00089
EC_4.2.1.20	C00245
EC_4.2.1.20	C01330
EC_4.2.1.20	C02693
EC_4.2.1.22	C00018
EC_4.2.1.22	C00019
EC_4.2.1.22	C00021
EC_4.2.1.22	C00032
EC_4.2.1.22	C00116
EC_4.2.1.22	C00430
EC_4.2.1.24	C00025
EC_4.2.1.24	C00031
EC_4.2.1.3	C00097
EC_4.2.1.51	C00073
EC_4.2.1.51	C00078
EC_4.2.1.51	C00079
EC_4.2.1.51	C00082
EC_4.2.1.51	C00123
EC_4.2.1.51	C00407
EC_4.2.1.51	C06420
EC_4.2.1.79	C00163
EC_4.2.1.96	C00116
EC_4.2.3.1	C00019
EC_4.2.3.4	C00003
EC_4.3.1.16	C00008
EC_4.3.1.16	C00020
EC_4.3.1.17	C00002
EC_4.3.1.17	C00123
EC_4.3.1.19	C00009
EC_4.3.1.19	C00020
EC_4.3.1.19	C00055
EC_4.3.1.19	C00183
EC_4.3.1.19	C00407
EC_4.3.2.1	C00044
EC_4.3.2.3	C00152
EC_4.4.1.1	C00097
EC_4.4.1.17	C00004
EC_4.4.1.17	C00005
EC_4.4.1.17	C00016
EC_4.4.1.17	C00051
EC_4.6.1.1	C00011
EC_4.6.1.1	C00022
EC_4.6.1.1	C00031
EC_4.6.1.1	C00044
EC_4.6.1.1	C00075
EC_4.6.1.1	C00076
EC_4.6.1.1	C00116
EC_4.6.1.1	C00249
EC_4.6.1.1	C00288
EC_4.6.1.1	C00469
EC_4.6.1.1	C00575
EC_4.6.1.1	C00712
EC_4.6.1.1	C01120
EC_4.6.1.1	C01595
EC_4.6.1.1	C03044
EC_4.6.1.1	C05979
EC_4.6.1.1	C20657
EC_4.6.1.2	C00002
EC_4.6.1.2	C00007
EC_4.6.1.2	C00027
EC_4.6.1.2	C00031
EC_4.6.1.2	C00288
EC_4.6.1.2	C00362
EC_4.6.1.2	C00533
EC_4.6.1.2	C00575
EC_4.6.1.2	C00942
EC_4.6.1.2	C02191
EC_5.1.3.1	C00038
EC_5.1.3.2	C00001
EC_5.1.3.2	C00003
EC_5.1.3.2	C00004
EC_5.1.3.2	C00005
EC_5.1.3.2	C00085
EC_5.1.3.2	C00092
EC_5.1.3.2	C00103
EC_5.1.3.2	C00105
EC_5.2.1.2	C00051
EC_5.3.1.8	C00011
EC_5.3.1.8	C00013
EC_5.3.1.8	C00076
EC_5.3.1.8	C00305
EC_5.3.1.8	C19610
EC_5.3.1.9	C00038
EC_5.3.3.2	C00005
EC_5.3.3.2	C00051
EC_5.3.3.2	C00061
EC_5.3.3.2	C00418
EC_5.4.2.11	C00011
EC_5.4.2.11	C00988
EC_5.4.2.2	C00008
EC_5.4.2.2	C00051
EC_5.4.2.2	C00085
EC_5.4.2.2	C00097
EC_5.4.2.2	C00135
EC_5.4.2.2	C00345
EC_5.4.2.3	C00097
EC_5.4.2.7	C00097
EC_5.4.2.8	C00130
EC_5.4.2.8	C00135
EC_5.4.99.5	C00078
EC_5.4.99.5	C00097
EC_5.4.99.5	C00135
EC_5.4.99.5	C00259
EC_5.5.1.4	C00469
EC_6.1.1.11	C01650
EC_6.1.1.12	C00134
EC_6.1.1.12	C00315
EC_6.1.1.12	C00750
EC_6.1.1.16	C00073
EC_6.1.1.18	C00134
EC_6.1.1.18	C00315
EC_6.1.1.18	C00750
EC_6.1.1.19	C00315
EC_6.1.1.19	C00750
EC_6.1.1.19	C00986
EC_6.1.1.2	C00032
EC_6.1.1.2	C00038
EC_6.1.1.22	C00469
EC_6.1.1.3	C00750
EC_6.1.1.4	C00134
EC_6.1.1.4	C00315
EC_6.1.1.4	C01413
EC_6.1.1.4	C01645
EC_6.1.1.5	C00315
EC_6.1.1.6	C00020
EC_6.1.1.7	C00750
EC_6.1.1.9	C00750
EC_6.2.1.1	C00033
EC_6.2.1.1	C00051
EC_6.2.1.3	C00157
EC_6.2.1.3	C00350
EC_6.2.1.3	C02737
EC_6.2.1.5	C00009
EC_6.2.1.5	C00051
EC_6.3.1.2	C00025
EC_6.3.1.2	C00026
EC_6.3.1.2	C00097
EC_6.3.1.2	C00137
EC_6.3.1.2	C00148
EC_6.3.1.2	C00794
EC_6.3.1.20	C00002
EC_6.3.2.2	C00027
EC_6.3.2.2	C00037
EC_6.3.2.2	C00064
EC_6.3.2.2	C00097
EC_6.3.2.2	C00469
EC_6.3.2.2	C00533
EC_6.3.4.14	C00024
EC_6.3.4.14	C00120
EC_6.3.4.14	C00469
EC_6.3.4.2	C00035
EC_6.3.4.2	C00044
EC_6.3.4.2	C00081
EC_6.3.4.2	C00144
EC_6.3.4.2	C00362
EC_6.3.4.21	C00002
EC_6.3.4.21	C00051
EC_6.3.4.21	C00536
EC_6.3.4.3	C00750
EC_6.3.4.4	C00020
EC_6.3.4.6	C00002
EC_6.3.5.1	C00857
EC_6.3.5.4	C00116
EC_6.3.5.4	C00392
EC_6.4.1.1	C00024
EC_6.4.1.1	C00049
EC_6.4.1.1	C00083
EC_6.4.1.1	C00100
EC_6.4.1.1	C00120
EC_6.4.1.1	C00136
EC_6.4.1.1	C00154
EC_6.4.1.1	C00332
EC_6.4.1.1	C00510
EC_6.4.1.2	C00025
EC_6.4.1.2	C00031
EC_6.4.1.2	C00120
EC_6.4.1.2	C00154
EC_6.4.1.2	C00158
EC_6.4.1.2	C00311
EC_6.4.1.2	C00865

## Sheet: Highly connected metabolites
Highly connected metabolites in the metabolic network (connections > 50)
1-acylglycerophosphocholine (16:0)
1-acylglycerophosphocholine (16:1)
1-acylglycerophosphocholine (18:0)
1-acylglycerophosphocholine (18:1)
2-oxoglutarate
ADP
ammonium
AMP
ATP
C16:0 chain
C16:1 chain
C18:0 chain
C18:1 chain
carbon dioxide
coenzyme A
diphosphate
H+
H2O
L-glutamate
NAD
NADH
NADP(+)
NADPH
oxygen
phosphate

## Sheet: legend
Dataset EV1: The "activation network" sheet of the file contains the enzyme-metabolite activatory interactions network of Saccharomyces cerevisiae. Highly connected metabolites sheet contains the list of highly connected metabolites in the metabolic network (connections > 50)
